# Supplementary material for: My Neighbor: Children’s Perception of Agency in Interaction with an Imaginary Agent
Source: PLoS One. 2012 Sep 7;7(9):e44463. doi: 10.1371/journal.pone.0044463 (PMC3436893; doi:10.1371/journal.pone.0044463)
Supplement: Movie S1 — A participant who spontaneously referred to an imaginary agent. (ZIP) [file pone.0044463.s001.zip]

Archive with 1 entries (1 files):
- Movie S1/Movie S1.mp4
